# Supplementary material for: Whole-Body [18F]-Fluoride PET SUV Imaging to Monitor Response to Dasatinib Therapy in Castration-Resistant Prostate Cancer Bone Metastases: Secondary Results from ACRIN 6687
Source: Tomography. 2021 Apr 25;7(2):139–53. doi: 10.3390/tomography7020013 (PMC8167705; doi:10.3390/tomography7020013)
Supplement: Supplementary file 1 [file tomography-07-00013-s001.zip]

Archive with 1 entries (1 files):
- tomography-1169513 - supplementary - final.pdf
